# Supplementary material for: Phytoactive-Loaded Lipid Nanocarriers for Simvastatin Delivery: A Drug Repositioning Strategy Against Lung Cancer
Source: Pharmaceutics. 2025 Feb 14;17(2):255. doi: 10.3390/pharmaceutics17020255 (PMC11858925; doi:10.3390/pharmaceutics17020255)
Supplement: Supplementary file 1 [file pharmaceutics-17-00255-s001.zip]

Archive with 1 entries (1 files):
- pharmaceutics-3367527-supplementary.pdf
